# Supplementary material for: Age-Specific ADHD and Internalizing/Externalizing Comorbidity in Children with Neurofibromatosis Type 1: A Multi-Site Study
Source: Cancers (Basel). 2026 Feb 6;18(3):529. doi: 10.3390/cancers18030529 (PMC12897463; doi:10.3390/cancers18030529)
Supplement: Supplementary file 1 [file cancers-18-00529-s001.zip]

Archive with 1 entries (1 files):
- cancers-4048895-supplementary.pdf
